# Supplementary material for: Sudachitin and Nobiletin Stimulate Lipolysis via Activation of the cAMP/PKA/HSL Pathway in 3T3-L1 Adipocytes
Source: Foods. 2023 May 10;12(10):1947. doi: 10.3390/foods12101947 (PMC10217623; doi:10.3390/foods12101947)
Supplement: Supplementary file 1 [file foods-12-01947-s001.zip]

Archive with 1 entries (1 files):
- foods-2364921-supplementary.pdf
